# Supplementary material for: Crop wild relative populations of Beta vulgaris allow direct mapping of agronomically important genes
Source: Nat Commun. 2017 Jun 6;8:15708. doi: 10.1038/ncomms15708 (PMC5467160; doi:10.1038/ncomms15708)
Supplement: Supplementary Data 1 — The table summarizes data about details on geographical positions, resistance tests results (ELISA mean and standard deviation), and marker analysis results of individuals from the Kalundborg population. In addition, the column "MBS Selection" identifies the individuals selected for the MBS pools. [file ncomms15708-s2.xlsx]

## Sheet: Tabelle1
Supplementary Data 1: Geographical positions, resistance tests results (ELISA mean and standard deviation), selected individuals for the MBS pools, and marker analysis results of the Kalundborg population.
CAU Seedcode	Latitude	Longitude	Test 1		Test 2		Test 3		Test 4		MBS Selection
			P-type BNYVV				B-type BNYVV					Marker analysis resultsa
			ELISA OD (Mean)	ELISA OD (SD)	ELISA OD (Mean)	ELISA OD (SD)	ELISA OD (Mean)	ELISA OD (SD)	ELISA OD (Mean)	ELISA OD (SD)		CAU 3870	CAU 3871	CAU 3872	CAU 3873	CAU 3874	CAU 3875	CAU 3876	CAU 3877	CAU 3878	CAU 3879	CAU 3880	CAU 3881	CAU 3882	CAU 3883	CAU 3884	CAU 3885	CAU 3886	CAU 3887	CAU 4072	CAU 4074	CAU 4075	CAU 4076	CAU 4077	CAU 4078	CAU 4079	CAU 4082	CAU 4083	CAU 4084	CAU 4085	CAU 4086	CAU 4088	CAU 4089	CAU 4188
091001	55.7435122691095	10.8685282710940	2.1872	0.849897	1.1679	0.335115	0.7365	0.977034	0.120335	0.208885	-	B	H	A	H	B	B	B	B	NA	A	H	B	H	B	B	B	H	B	A	A	H	A	H	B	B	A	H	A	A	NA	H	NA	NA
091003	55.7432117778808	10.8685889560729	NA	NA	1.7998	0.266507	2.4799	0.748241	0.719146	0.932814	-	A	H	B	B	B	A	B	B	A	B	B	A	B	B	B	B	H	B	H	H	H	H	H	H	H	H	H	H	H	H	H	H	B
091004	55.7430500071496	10.8691672235727	1.8815	0.910244	1.1893	0.828482	1.1377	0.917428	0.235335	0.35963	-	B	H	H	B	H	H	H	H	H	H	H	H	H	NA	H	B	A	A	A	A	A	A	H	B	B	H	H	H	H	NA	H	H	H
091005	55.7428217679263	10.8705895487219	1.8831	1.10159	1.2196	0.906436	0.6989	0.865742	0.11559	0.2264	-	B	H	H	H	H	H	A	H	B	A	H	B	H	H	H	H	NA	H	A	A	A	A	H	H	H	A	H	A	A	A	A	A	H
091007	55.7427370268852	10.8709775470197	1.5204	1.06503	0.932	0.813392	2.1244	1.08296	0.132935	0.194742	-	A	H	B	NA	H	H	H	H	H	H	H	B	B	B	H	B	H	B	H	H	H	H	H	H	H	A	B	A	A	H	A	H	H
091008	55.7427329197526	10.8712984062731	2.6408	0.0683208	2.3912	0.478184	2.5419	0.841047	0.1881	0.201107	-	H	B	B	B	B	A	B	NA	A	H	B	B	B	NA	B	B	B	B	NA	H	H	H	NA	NA	NA	NA	H	A	A	H	A	H	B
091009	55.7427225261927	10.8717175014317	2.6919	0.104842	1.96286	0.857245	2.5381	0.604335	0.333214	0.180826	-	A	A	B	B	B	A	B	B	A	B	B	A	B	H	B	B	H	B	B	A	A	A	A	B	B	B	A	B	B	A	B	A	NA
091011	55.7424857374281	10.8724432066083	NA	NA	2.5132	0.33897	2.4875	1.00118	0.423662	0.313298	-	H	A	H	H	B	A	B	A	A	B	B	A	B	B	B	B	B	B	H	H	H	A	A	B	B	H	H	H	H	H	B	A	NA
091014	55.7420087233186	10.8736943732947	2.6543	0.0900396	1.7279	0.425376	2.1091	0.906823	0.599198	0.367299	-	A	H	B	B	B	A	B	A	A	B	B	H	B	B	B	B	NA	B	B	A	A	H	H	H	H	B	A	B	B	A	H	A	B
091016	55.7417477946729	10.8743309788406	1.9101	1.04459	0.5125	0.382662	0.503	0.76311	0.009435	0.0896251	-	B	A	A	A	H	B	H	H	H	A	A	B	H	H	H	H	A	H	H	A	A	A	A	H	H	A	B	A	A	A	A	H	A
091018	55.7416099961848	10.8747356571257	2.6328	0.134061	0.901143	0.306681	2.9337	0.122085	0.173075	0.0677096	-	A	A	B	B	B	A	B	B	A	B	B	A	B	B	B	B	H	B	B	A	A	A	A	B	B	B	A	B	B	A	B	A	NA
091019	55.7415711879731	10.8749379962683	1.5441	1.18984	0.8766	0.86663	1.3328	1.12712	0.240035	0.298006	-	H	H	H	B	H	H	H	H	H	H	H	B	H	H	H	H	A	A	A	H	H	H	H	A	A	A	B	A	A	H	A	H	H
091021	55.7414778135717	10.8752904552966	2.6207	0.0920556	1.666	0.601356	2.2863	0.743972	0.3806	0.205454	-	H	H	H	NA	H	H	H	H	H	H	H	B	H	H	NA	H	A	A	A	H	H	H	H	A	A	A	B	A	A	H	A	H	H
091022	55.7414423581213	10.8754743542522	2.6023	0.0937788	1.5224	0.465959	1.6643	0.8351	0.578035	0.709444	-	A	A	B	B	B	A	B	B	A	B	B	A	B	B	B	B	H	B	A	A	A	A	A	B	B	B	A	B	B	A	B	A	NA
091023	55.7413804158569	10.8757828921080	2.6609	0.0694013	2.31937	0.618509	0.9231	0.54079	0.452097	0.344748	-	A	H	B	B	B	A	B	NA	A	B	B	A	B	B	B	B	NA	B	A	B	B	H	H	H	H	H	H	H	H	H	H	H	B
091026	55.7410773262382	10.8765026461333	2.57789	0.333258	1.5191	0.63111	2.0275	0.0265	0.311997	0.254719	-	A	A	B	B	B	A	B	A	A	B	B	A	B	NA	B	B	H	B	H	A	A	A	A	B	B	B	A	B	B	A	B	A	NA
091031	55.7405703887344	10.8774993382394	2.1813	0.845304	0.734778	0.570504	0.9469	1.21287	0.0722625	0.125695	-	B	A	A	A	B	H	B	B	A	H	H	H	H	B	B	B	H	B	A	H	H	A	A	B	B	A	H	A	A	H	H	H	H
091033	55.7403553929180	10.8780925255269	2.66233	0.0694244	1.4942	0.597159	1.6091	0.638912	0.3495	0.192138	-	H	A	H	H	B	H	B	B	A	H	H	H	H	B	B	B	H	B	B	A	A	A	A	B	B	H	H	H	H	A	H	H	H
091036	55.7399849966169	10.8786209207028	2.6183	0.0799973	1.72667	0.544834	2.0654	0.541728	0.3568	0.230505	-	A	A	B	B	B	A	B	B	A	B	B	A	B	B	B	B	H	B	B	A	A	A	A	B	B	B	A	B	B	A	B	A	NA
091038	55.7398078031838	10.8789832703769	2.2985	0.842811	2.0865	0.696506	1.5961	0.760425	0.255053	0.224808	-	H	H	B	B	B	H	B	NA	H	H	B	H	B	B	B	B	H	B	A	A	A	A	H	B	B	H	A	H	H	A	B	A	B
091042	55.7392975129188	10.8797135017812	2.6695	0.0619198	1.45867	0.749048	2.51	0.530858	0.4785	0.396075	-	H	H	B	B	B	A	B	B	H	H	B	H	B	H	B	B	B	B	B	A	A	A	H	B	B	H	A	H	H	A	H	A	B
091043	55.7391773164273	10.8799768611789	2.6161	0.0903456	1.2154	0.381831	1.6836	0.856514	0.377025	0.384311	-	A	B	B	B	H	A	A	B	A	B	B	A	B	B	B	B	H	A	B	A	A	B	B	A	A	A	B	NA	A	B	B	NA	NA
091046	55.7387938443572	10.8804621733725	2.11138	1.01427	0.9147	0.855665	0.8803	1.34813	0.300825	0.383785	-	H	A	H	H	H	H	H	H	A	H	H	H	H	H	H	H	A	H	A	A	A	A	A	H	H	H	H	H	H	A	H	A	H
091049	55.7383867353201	10.8809230942279	2.6049	0.140146	1.76756	0.566785	2.9876	0.419986	0.473598	0.302893	-	H	H	H	H	B	A	B	B	A	B	B	A	B	H	B	B	B	B	H	H	H	H	H	H	H	A	B	A	A	B	H	B	B
091055	55.7364755775780	10.8836130145937	0.739	0.684517	0.0775	0.121588	0.0135	0.0328519	0.028505	0.0385448	R	B	A	H	A	A	B	A	A	B	A	A	B	A	A	A	A	A	A	A	A	A	A	A	A	A	A	B	A	A	A	A	H	H
091058	55.7358637824655	10.8841573353857	2.466	0.614724	1.55543	0.468848	2.6448	0.832097	0.587195	0.395229	-	H	A	H	H	B	H	B	B	A	H	B	A	B	B	B	H	H	B	A	A	A	A	A	H	H	H	H	H	H	A	H	H	B
091059	55.7357695698739	10.8843536395580	2.6561	0.108412	1.3855	0.684271	1.4628	0.64241	0.200985	0.188236	-	A	B	B	B	B	A	B	A	A	B	B	H	B	B	B	B	B	B	H	H	H	B	B	A	A	A	B	A	A	B	A	B	B
091061	55.7353926356882	10.8848091121763	2.4617	0.308721	0.9874	0.248011	2.7125	0.448046	0.49028	0.301889	-	A	H	B	B	B	A	B	B	A	B	B	A	B	B	B	B	B	B	H	A	A	H	H	H	H	H	H	H	H	H	B	H	NA
091067	55.7352832518518	10.8863845746964	1.8192	1.15215	1.28044	0.883681	1.5583	1.5002	0.0985775	0.217904	-	A	B	B	B	H	H	H	H	H	H	H	B	H	B	H	B	B	B	H	H	H	B	B	A	A	A	B	A	A	H	A	H	H
091068	55.7352422643453	10.8864761888981	NA	NA	1.48617	0.729975	0.576857	0.495027	0.451765	0.31647	-	H	A	H	H	B	H	B	A	A	H	H	H	H	B	B	H	H	B	H	A	A	A	A	H	H	H	H	H	H	A	H	A	H
091071	55.7351671624929	10.8876292873174	NA	NA	1.48543	0.674094	2.2278	0.451477	0.551545	0.245881	-	H	H	H	H	B	A	B	A	NA	H	B	NA	B	B	H	B	B	B	H	A	A	NA	H	A	A	H	A	H	H	A	A	H	B
091073	55.7347809243948	10.8891096152365	2.6288	0.171392	1.442	0.336287	3.12986	0.152002	0.332944	0.308647	-	A	H	B	B	B	A	B	B	A	B	B	A	B	B	B	B	B	B	B	A	A	H	H	H	H	NA	H	H	H	H	B	NA	NA
091074	55.7344495039434	10.8902337122709	2.50889	0.302352	1.27143	0.810721	1.12871	1.09493	0.0686714	0.112601	-	H	H	H	H	A	B	A	B	B	A	A	B	A	A	A	A	A	A	A	H	H	H	H	A	A	A	B	A	A	A	A	A	H
091078	55.7324531860650	10.8950030151755	2.6196	0.197529	1.6395	0.710474	2.4048	0.36596	0.440475	0.336739	-	H	H	B	B	B	A	B	B	A	H	B	H	B	NA	H	NA	B	B	B	A	A	A	NA	NA	B	H	A	H	H	NA	H	A	NA
091079	55.7319778483362	10.8965716883540	2.151	0.782257	0.956778	0.746678	1.567	1.4307	0.213048	0.279578	-	H	A	H	H	B	H	B	B	A	H	H	H	H	B	B	B	H	B	B	A	A	A	A	B	B	H	H	H	H	A	H	H	H
091080	55.7318418938667	10.8975988905877	2.6674	0.113984	1.81133	0.393895	1.7913	0.558124	0.627555	0.297945	-	H	B	B	B	B	A	B	A	H	H	B	B	B	B	B	B	B	B	B	A	A	H	B	H	H	A	H	A	A	H	A	H	B
091081	55.7318169157953	10.8975602500141	NA	NA	1.342	0	0.791	0	0.1408	0.144528	-	H	H	H	H	B	A	B	A	A	B	B	A	B	NA	NA	B	H	B	NA	B	B	H	H	H	H	H	H	H	H	NA	NA	H	B
091082	55.7317389640958	10.8981416188181	2.507	0.380894	1.5223	0.562627	3.1581	0.123144	0.64996	0.696798	-	A	H	B	B	B	A	B	B	A	B	B	A	B	B	B	B	H	B	H	H	H	H	H	H	H	H	H	H	H	H	H	H	B
091083	55.7314968109131	10.8995257224888	NA	NA	2.26725	0.360716	1.441	0.265542	1.78963	0.002875	-	NA	B	B	B	B	A	B	A	NA	H	B	B	B	B	H	B	B	B	B	A	A	H	B	A	H	H	NA	H	H	A	A	NA	B
091086	55.7306831795723	10.9014302585274	2.3712	0.569366	0.9256	0.330962	2.0286	0.727931	0.462755	0.388165	-	A	A	B	B	B	A	B	A	A	B	B	A	B	B	B	B	H	B	B	A	A	A	A	B	B	B	A	B	B	A	B	A	NA
091091	55.7299784291536	10.9045098535717	2.3615	0.720232	1.5445	0.785918	3.1013	0.121567	0.208761	0.111235	-	H	H	B	B	B	A	B	B	NA	H	B	H	B	B	B	B	B	B	B	A	A	A	H	B	B	H	A	H	H	A	H	A	B
091092	55.7298916764558	10.9049685113132	2.356	0.730941	1.24117	0.207932	2.79878	0.326832	0.449006	0.338835	-	H	B	B	B	B	H	B	A	H	H	B	B	B	B	B	B	NA	B	A	B	B	H	B	H	H	A	H	A	A	H	H	H	B
091093	55.7296875771136	10.9058549813926	1.8512	0.88183	1.3324	0.750615	0.6454	0.942049	0.13045	0.198772	-	H	A	H	H	NA	H	H	H	NA	H	H	H	H	H	H	H	A	H	H	A	A	A	A	H	NA	H	NA	H	H	NA	H	A	H
091101	55.7283090893180	10.9136664122343	2.5409	0.247409	2.52167	0.255936	2.7145	0.525307	0.808421	0.373174	S	H	B	B	NA	B	A	B	A	H	H	B	B	B	B	B	B	B	B	A	H	NA	H	B	H	H	A	H	A	A	H	A	H	B
091103	55.7279894873500	10.9158799890429	2.3577	0.564799	1.5835	0.732923	2.8739	0.365465	0.464548	0.38874	-	A	H	B	B	B	A	B	B	A	B	B	A	B	B	B	B	H	B	H	H	H	H	H	H	H	H	H	NA	H	H	H	H	B
091104	55.7275906763971	10.9169423952699	2.5389	0.393587	1.4237	0.573517	1.5875	0.454149	0.410133	0.215328	-	A	H	H	H	B	A	B	A	A	B	B	A	B	B	H	B	H	B	NA	A	A	H	H	H	H	H	H	H	H	H	H	H	B
091107	55.7275724038482	10.9200232475996	2.6752	0.0673215	1.4749	0.723058	2.1598	0.565416	0.424573	0.274527	-	B	H	A	H	H	A	A	H	H	H	B	H	B	H	H	H	H	H	A	NA	NA	A	H	H	H	A	H	A	A	H	A	NA	NA
091109	55.7273867446930	10.9217258635908	1.5373	1.01277	0.655889	0.775505	1.4882	1.25873	0.355697	0.415792	-	H	A	H	H	B	A	B	B	A	B	H	H	H	B	B	B	H	B	H	H	H	A	A	B	B	B	A	B	B	A	H	H	H
091110	55.7272842340172	10.9224533289671	2.6911	0.063595	1.32989	0.260347	2.1769	0.396659	0.688236	0.39449	-	H	H	H	H	H	H	H	H	H	B	B	B	B	H	H	H	A	A	H	A	A	NA	H	A	A	H	H	H	H	H	A	B	B
091111	55.7273501995951	10.9235422220081	1.7085	1.06883	0.4623	0.778527	1.1295	1.06274	0.331444	0.698794	-	H	H	H	H	NA	H	H	H	H	H	H	H	H	H	H	H	B	H	A	A	A	H	H	A	A	A	B	A	A	NA	H	H	H
091115	55.7269816473127	10.9269338753075	2.3114	0.671387	1.93857	0.468613	2.77	0.304886	0.458942	0.294776	S	H	A	H	H	B	H	B	B	A	H	H	H	H	B	B	B	H	B	H	A	A	A	A	B	B	H	H	H	H	A	H	A	H
091118	55.7271949667484	10.9297210257501	2.3881	0.590384	1.1315	0.275309	3.1205	0.193215	0.263695	0.256083	-	A	B	B	B	B	A	B	B	A	B	B	A	B	B	B	B	H	A	A	NA	B	B	B	A	A	A	B	A	A	B	A	B	B
091119	55.7274842262269	10.9316446725279	2.6362	0.0669839	1.82975	0.444362	2.1652	0.360265	0.424134	0.398248	-	B	H	H	H	H	H	A	NA	B	A	H	B	H	H	H	H	NA	H	A	A	NA	A	H	H	H	A	H	A	A	A	A	A	H
091120	55.7278201729060	10.9328535944224	2.659	0.0850856	1.53425	0.456444	2.5219	0.303792	0.585675	0.244155	-	H	H	H	H	B	A	B	A	H	H	B	B	B	B	H	H	B	H	B	A	NA	A	H	B	B	H	H	H	A	A	A	H	H
091121	55.7280063349754	10.9340279828757	2.4168	0.485531	1.77411	0.503139	2.169	0.778151	0.242895	0.266289	-	A	H	B	B	H	H	H	H	NA	H	H	H	H	H	H	H	A	H	B	A	A	H	H	H	H	H	H	H	H	A	H	A	H
091122	55.7280531059951	10.9354441054165	2.679	0.0334764	1.09433	0.683586	2.218	0.910487	0.146875	0.104135	-	B	A	A	A	B	B	B	A	A	A	H	B	H	B	B	A	NA	B	A	A	A	A	A	A	A	NA	NA	A	A	A	A	H	H
091123	55.7280784193427	10.9364554658532	1.6215	1.04532	0.4982	0.662296	1.4735	1.12949	0.132643	0.349643	-	B	H	H	H	H	H	A	H	B	A	H	B	H	H	H	A	NA	H	A	A	A	A	H	H	H	A	H	A	A	NA	A	A	H
091129	55.7278945203871	10.9429499320686	2.6753	0.0738061	1.413	0.743949	2.3204	0.497006	0.17525	0.0923058	-	A	H	B	NA	B	A	B	B	NA	B	B	A	B	B	B	B	B	B	H	A	A	H	H	H	NA	H	H	H	H	H	B	H	NA
091134	55.7274968829006	10.9467532206327	2.67543	0.0919762	2.2325	0.2775	3.1608	0.0837195	0.725036	0.210507	S	A	H	B	B	B	A	B	A	A	B	B	A	B	B	B	B	B	B	B	A	A	H	H	H	H	H	H	H	H	H	H	NA	B
091136	55.7275118865073	10.9482059720904	2.6636	0.0559627	1.1766	0.438211	3.2912	0.213093	0.427998	0.302463	-	H	H	B	B	B	A	B	B	H	H	B	H	B	B	H	B	B	B	B	A	A	A	H	H	B	H	A	H	H	A	H	A	B
091137	55.7274860702456	10.9493057616055	2.6742	0.152773	1.42189	0.505677	3.024	0.321942	0.451362	0.306333	-	A	B	B	B	B	A	B	A	A	B	B	A	B	NA	NA	B	H	B	B	A	A	B	B	A	NA	B	A	B	B	A	NA	H	B
091138	55.7276555523277	10.9504723548889	2.3201	0.797364	1.41533	0.753708	2.9515	0.113985	0.2826	0.110174	-	A	B	B	B	B	A	B	B	A	B	B	B	B	B	B	B	B	B	A	H	H	B	B	A	A	A	B	A	A	B	A	B	B
091139	55.7277040835470	10.9518732223660	2.0154	1.02376	0.532333	0.590897	1.7425	1.39707	0.0667722	0.222518	-	H	H	H	H	H	H	H	H	H	H	H	B	H	H	H	H	A	A	A	H	H	H	H	A	A	A	B	A	A	H	A	H	H
091140	55.7277669478208	10.9526289347559	2.7128	0.105272	1.6931	0.609767	3.0945	0.189219	0.184523	0.216951	-	H	H	A	A	NA	NA	B	NA	H	NA	H	NA	H	H	NA	A	H	H	NA	NA	NA	NA	A	NA	NA	B	NA	H	NA	A	NA	NA	NA
091141	55.7278375234455	10.9532532189041	2.4141	0.530356	1.3573	0.634226	1.64143	1.205	0.266113	0.182296	-	H	H	H	H	H	H	H	H	A	H	H	B	H	H	H	H	A	A	A	H	H	H	H	A	A	A	B	A	NA	H	A	H	H
091142	55.7280004676432	10.9539344161749	2.6523	0.0989973	1.25267	0.760209	2.9558	0.344893	0.390497	0.278781	-	B	H	H	H	B	H	B	B	H	A	B	B	B	B	B	H	B	B	A	A	A	A	H	H	H	A	H	A	A	A	A	H	B
091143	55.7281486596913	10.9544903878123	1.5776	0.969315	1.15089	0.89212	0.9286	1.18723	0.198085	0.386112	-	H	A	H	H	H	H	H	H	H	H	H	H	H	H	H	H	A	H	H	A	A	A	A	H	H	H	H	H	H	A	H	A	H
091145	55.7284998614342	10.9559592325240	2.177	0.840715	2.07638	0.457682	2.8584	0.351472	0.511625	0.328678	-	H	B	H	H	B	A	B	B	A	B	H	B	H	B	B	H	B	B	B	H	H	H	B	A	A	H	H	H	H	H	A	B	H
091148	55.7289232313633	10.9588471334428	2.0956	0.894352	0.6153	0.760485	0.6587	1.20946	0.315663	0.416872	-	A	B	B	B	B	A	B	B	A	B	B	NA	B	B	B	B	H	B	A	B	B	B	B	A	A	A	B	A	A	B	A	B	B
091151	55.7294983137399	10.9628213290125	2.4934	0.42988	1.3416	0.411354	1.148	1.10984	0.538963	0.332367	-	A	H	B	B	B	A	B	B	A	B	H	H	H	H	B	B	B	B	B	A	A	H	H	H	H	H	H	H	H	H	H	A	H
091154	55.7296931929887	10.9665934368968	2.5896	0.139243	1.4639	0.503626	2.0353	1.14784	0.211763	0.236694	-	H	A	H	NA	B	H	B	B	A	H	B	A	B	NA	B	H	H	B	H	A	A	A	A	H	H	H	H	H	H	A	H	H	B
091158	55.7283020485193	10.9743288438767	2.5176	0.281289	1.265	0.445274	2.8134	0.202322	0.599817	0.405777	-	A	B	B	B	B	A	B	A	A	B	B	A	B	B	B	B	B	B	B	A	A	B	B	A	A	A	B	A	A	B	B	B	NA
091160	55.7278752420098	10.9770291578025	2.668	0.0836939	1.583	0.432128	1.7394	1.28621	0.639663	0.474458	-	B	H	H	H	B	B	B	B	A	A	B	B	B	NA	B	H	H	B	A	A	A	A	H	H	H	A	H	A	A	A	A	H	B
091163	55.7266959082336	10.9862595610321	2.6745	0.064526	1.32133	0.547075	2.1321	0.874485	0.403569	0.222737	-	H	B	H	B	B	A	A	NA	H	H	B	B	B	B	B	B	B	B	A	NA	B	H	B	H	H	A	H	A	A	H	A	H	B
091166	55.7261437922717	10.9877962991595	2.6492	0.15382	1.45956	0.58326	1.3848	1.22544	0.486763	0.239047	-	H	B	B	B	B	A	B	B	H	H	B	H	H	B	H	B	B	B	B	A	A	H	NA	H	H	H	A	H	H	A	A	H	B
091167	55.7259365078062	10.9886360820383	2.5385	0.408402	1.61325	0.493117	2.6859	0.230197	0.683829	0.153644	-	A	H	B	B	B	A	B	A	A	B	B	A	B	B	B	B	H	B	H	H	H	H	H	H	H	H	H	H	H	H	H	B	B
091168	55.7256145589054	10.9890613798052	1.6158	0.946526	0.258	0.41798	0.1801	0.862485	0.236109	0.195393	-	H	A	H	H	H	H	H	H	NA	H	H	H	H	H	H	B	A	H	H	A	A	A	A	NA	B	H	H	H	H	NA	H	H	H
091169	55.7252356130630	10.9897264838219	2.6486	0.213039	1.2494	0.557777	2.8069	0.812573	0.85481	0.460645	-	A	H	B	B	B	A	B	B	A	B	B	B	B	H	B	B	H	A	H	H	H	H	H	H	H	A	B	A	A	B	A	B	B
091173	55.7244679145515	10.9924765024334	1.8643	0.894446	0.3259	0.404474	1.3197	1.21923	0.0183475	0.11703	-	A	B	B	B	B	H	B	A	A	H	H	H	H	B	B	B	B	B	NA	H	H	B	B	A	A	A	B	A	A	H	H	H	H
091175	55.7241593766958	10.9945940226317	2.6227	0.0671732	1.59789	0.520231	2.7619	0.854183	0.51481	0.32419	-	H	H	H	H	B	H	B	B	A	H	B	H	B	B	B	H	H	B	A	H	H	H	NA	NA	A	A	B	A	A	H	A	B	B
091176	55.7238013856113	10.9950366709381	2.0148	0.923454	1.7532	0.867313	1.1376	1.43006	0.318648	0.355734	-	H	B	H	H	B	A	B	A	A	B	H	B	H	B	B	H	B	B	H	B	B	H	B	A	A	A	B	A	A	B	A	B	H
091179	55.7223733607680	10.9967708028853	2.56178	0.222017	1.77471	0.415689	3.1953	0.0948484	0.689488	0.473492	-	H	H	H	H	B	H	B	A	A	H	B	H	B	B	B	H	H	B	A	H	H	H	H	A	A	A	B	A	A	H	A	B	B
091181	55.7212712243200	10.9977522399277	2.5238	0.458888	1.789	0.520886	1.555	1.25797	0.209178	0.138018	-	A	B	H	NA	B	A	B	A	A	B	B	A	B	H	B	B	NA	B	NA	H	H	B	H	A	A	A	NA	A	A	NA	H	H	B
091182	55.7202363945544	10.9984645340592	2.56714	0.220788	2.299	0.533748	3.2429	0.121175	0.601778	0.309177	-	H	B	B	B	B	A	B	A	H	H	B	B	B	H	B	B	B	B	A	H	B	H	B	H	H	H	H	A	A	H	A	H	B
091184	55.7198456302286	10.9987836331129	2.5073	0.554735	2.1544	0.412684	0.99525	1.05838	0.43031	0.382006	-	A	H	H	B	B	A	B	NA	A	B	B	A	B	B	B	B	H	B	H	H	H	H	NA	H	NA	H	H	H	H	H	H	H	B
091190	55.7176673412324	11.0013078432530	2.0463	0.99125	1.651	0.521603	1.1446	1.38348	0.16481	0.27282	-	B	A	H	A	H	B	H	NA	H	A	H	B	H	H	H	A	A	H	A	A	A	A	A	A	A	A	B	A	A	A	A	H	H
091191	55.7173200789840	11.0015846975148	2.4708	0.53562	1.5721	0.542914	3.0249	0.317802	0.266387	0.272664	-	H	H	H	H	B	H	B	A	A	H	B	A	B	B	B	H	B	B	H	A	NA	H	H	A	A	A	NA	A	A	H	H	B	B
091193	55.7167016621680	11.0018420219421	2.0023	1.0221	0.5778	0.739461	0.8009	1.18607	0.09741	0.213302	-	H	H	H	H	H	H	A	NA	B	A	H	B	H	H	H	A	NA	H	A	A	A	A	H	NA	NA	A	H	A	A	A	A	A	H
091194	55.7164940424264	11.0019645653665	2.6433	0.0850661	1.6986	0.574156	3.2621	0.39563	0.624688	0.412865	-	A	H	B	B	B	A	B	A	A	B	B	B	B	B	B	B	H	B	H	H	H	H	H	H	H	H	H	H	H	H	A	H	B
091195	55.7161589339376	11.0021471232176	2.6194	0.0732594	1.93	0.374734	2.9516	0.697808	0.3995	0.355222	S	H	H	B	B	B	A	B	NA	A	H	B	H	B	B	H	B	B	B	B	A	A	A	H	H	B	H	A	H	H	A	H	A	B
091196	55.7144979760051	11.0034453123808	2.6119	0.11324	1.7144	0.414928	1.1292	1.15678	0.47831	0.357579	-	H	H	H	NA	B	A	B	B	A	B	B		B	H	B	B	B	B	H	A	A	H	NA	NA	A	H	NA	H	H	H	A	B	B
091201	55.7132393494249	11.0044005978853	2.6678	0.0811347	1.42656	0.275553	2.8571	0.872629	0.311837	0.186698	-	H	H	H	H	B	A	B	NA	A	B	B	A	B	NA	B	B	B	B	H	H	H	H	H	H	H	H	H	H	H	H	H	H	NA
091202	55.7128615770489	11.0048348642886	2.5796	0.164068	1.91233	0.369612	0.8777	1.09832	0.4716	0.386295	-	A	B	H	B	B	A	A	B	NA	B	B	B	B	B	B	B	B	B	B	A	A	B	B	NA	A	H	H	H	H	H	A	B	B
091205	55.7118955627084	11.0061048902571	1.272	1.07961	0.6602	0.850596	1.1537	1.27768	0.558764	0.65766	-	B	A	H	A	B	H	B	B	A	H	H	H	H	B	B	B	H	B	H	H	H	A	A	NA	B	H	H	H	H	A	H	H	H
091206	55.7115664053709	11.0066721774638	2.6295	0.116822	1.8899	0.38034	3.2635	0.113083	0.514888	0.371596	S	A	H	B	B	B	A	B	A	A	B	B	A	B	B	B	B	H	B	H	H	H	H	H	H	H	H	H	H	H	H	B	H	NA
091207	55.7112726196647	11.0069886781275	NA	NA	1.466	0.737632	1.396	0.923184	0.267417	0.313434	-	H	H	H	NA	H	H	H	H	H	H	H	H	H	H	H	H	B	H	H	A	NA	H	H	A	A	A	B	A	A	H	H	H	H
091209	55.7103202678264	11.0082385875285	2.4414	0.436621	1.67362	0.635723	3.3255	0.111785	0.455888	0.343188	-	H	H	B	B	B	A	B	A	A	B	B	A	B	B	B	B	B	B	NA	NA	NA	H	H	H	H	B	H	A	H	H	NA	NA	B
091211	55.7099941279740	11.0087694134563	2.6574	0.142225	1.4606	0.517455	2.6183	0.852463	0.587762	0.298046	-	H	H	H	NA	B	A	H	B	H	H	B	H	B	H	B	H	NA	H	H	A	A	H	H	NA	A	A	H	A	A	H	H	H	B
091215	55.7083532866091	11.0109908692539	2.3419	0.807135	1.1061	0.221358	3.2838	0.473086	0.551986	0.342512	-	H	H	H	H	B	A	B	A	A	B	B	A	B	B	B	B	B	B	H	H	H	H	H	H	H	H	H	H	H	H	B	H	NA
091216	55.7083085272462	11.0110228881240	2.0589	0.787537	1.1894	0.909139	1.0256	1.29616	0.106217	0.150477	-	H	H	B	B	B	H	B	A	NA	H	B	H	B	B	B	B	B	B	B	A	A	H	H	NA	NA	H	NA	H	H	A	H	A	H
091217	55.7076028548182	11.0118940193206	2.68511	0.0586226	1.33844	0.53277	1.0378	0.750542	0.495469	0.276262	-	A	B	H	B	B	A	B	NA	A	B	B	B	B	B	B	B	B	B	A	A	A	B	NA	NA	A	A	B	A	A	B	A	B	B
091219	55.7056896016002	11.0138750821352	2.6546	0.0953918	1.61125	0.47108	3.0256	0.205669	0.131542	0.131927	-	H	H	B	B	B	A	B	A	H	H	B	A	B	B	B	B	B	B	B	A	A	A	H	B	B	H	NA	H	H	A	H	A	B
091220	55.7055009249598	11.0139721445739	NA	NA	1.39544	0.654278	1.8992	1.12998	0.698063	0.386481	-	H	H	H	NA	B	H	B	B	A	H	B	B	B	B	B	H	H	B	A	H	H	H	H	A	A	A	B	A	A	H	A	H	B
091221	55.7052750326694	11.0141650121659	2.4621	0.402845	1.191	0.45258	2.1492	0.905943	0.811738	0.422363	-	A	H	B	B	B	A	B	A	A	B	B	A	B	B	B	B	NA	B	H	H	H	H	H	H	H	NA	H	H	H	H	H	H	B
091223	55.7048414368183	11.0145892202854	1.975	0.757056	0.592286	0.583726	1.3991	1.2433	0.237025	0.388375	-	H	H	H	NA	H	H	H	H	H	H	H	B	H	H	H	B	A	A	A	B	B	H	H	H	H	A	B	A	A	H	A	H	H
091224	55.7047820929438	11.0146151203662	2.66689	0.0783971	1.45244	0.577779	3.0977	0.291492	0.497338	0.394134	-	A	A	B	B	B	A	B	A	A	B	B	A	B	B	B	B	H	B	B	A	A	NA	A	NA	H	B	A	B	B	A	B	A	NA
091226	55.7046383433044	11.0147004481405	2.2411	0.932864	1.79433	0.527267	2.3489	0.869002	0.500363	0.464174	-	A	H	B	B	B	A	B	B	A	B	B	A	B	B	B	B	B	B	H	A	A	H	H	H	H	H	H	H	H	H	H	H	B
091229	55.7046193163842	11.0146949999035	2.0089	1.07115	1.0739	0.655616	0.6595	0.949687	0.242562	0.239835	-	A	B	B	B	B	A	B	B	A	B	H	H	H	B	B	B	B	B	B	H	H	B	B	H	H	A	H	H	H	H	H	NA	NA
091230	55.7045960146934	11.0147265158594	2.6206	0.129195	1.5109	0.597527	2.5513	1.07919	0.503938	0.36722	-	A	B	B	B	B	A	B	A	A	B	B	A	B	B	B	B	B	B	B	A	A	NA	B	A	A	H	H	H	H	H	H	B	B
091235	55.7042971998454	11.0149516537786	2.1132	0.919177	1.4689	0.613229	1.6416	1.13967	0.61135	0.286998	-	H	H	H	NA	B	H	B	B	A	H	B	A	B	B	B	H	H	B	A	H	H	H	H	A	A	A	B	A	A	H	A	B	B
091236	55.7041904143990	11.0151521489024	2.4604	0.581333	2.02456	0.533759	2.0344	1.10333	0.350838	0.287872	-	H	B	B	NA	B	H	B	A	H	A	B	B	B	B	B	B	B	B	A	H	H	NA	B	H	H	A	H	A	A	A	A	H	B
091239	55.7039682939649	11.0155808832497	0.9835	0.673132	0.2088	0.139213	0.0202	0.0148041	0.0813194	0.27449	R	B	A	A	B	A	B	A	A	A	A	A	H	A	B	A	A	B	A	A	A	A	B	B	A	NA	A	B	A	A	B	A	A	B
091242	55.7034180220217	11.0164131224156	1.631	1.08796	0.6111	0.885034	1.40571	1.52128	0.197875	0.310495	-	H	A	H	H	H	H	H	H	H	H	H	H	H	H	H	H	A	H	B	A	A	A	A	H	H	H	H	H	H	A	H	A	H
091243	55.7033969834447	11.0164253599942	2.6503	0.0594475	1.3509	0.537176	3.1062	0.249515	0.365838	0.19777	-	H	H	H	H	A	B	A	B	B	A	A	B	A	A	A	A	H	A	H	A	A	H	H	NA	A	A	NA	A	A	NA	A	A	H
091244	55.7034528907389	11.0164512600750	1.9012	0.868972	0.925125	0.548185	0.7725	1.01481	0.0134833	0.162372	-	H	B	B	B	B	A	B	B	H	H	H	B	H	B	H	B	NA	B	B	B	B	A	B	H	B	A	A	H	H	A	A	A	B
091246	55.7034409046174	11.0164547804743	2.4186	0.651752	1.2087	0.4378	2.5405	0.738915	0.235075	0.0885317	-	A	B	B	B	B	H	B	A	A	H	H	B	H	B	B	B	H	A	B	H	H	B	B	A	A	A	B	A	A	H	A	NA	H
091247	55.7033377233893	11.0164733882994	1.0805	1.11345	0.459	0.535852	0.9229	1.35671	0.175675	0.320069	-	B	A	H	NA	H	NA	H	H	NA	H	H	B	H	H	H	H	A	A	NA	NA	NA	H	H	A	A	NA	B	NA	A	H	NA	NA	H
091248	55.7033891882748	11.0164539422840	2.5625	0.270388	1.2598	0.746026	2.95667	0.441894	0.418579	0.22503	-	B	A	A	A	H	H	H	H	H	H	H	H	H	H	H	H	A	H	A	H	H	A	A	H	H	H	H	H	H	A	H	A	H
091249	55.7033849135042	11.0164494998753	2.5573	0.298059	1.91233	0.808072	2.8477	0.728441	0.370891	0.192348	-	H	H	H	NA	A	B	A	NA	B	A	A	B	A	A	A	A	A	A	H	A	A	H	H	NA	NA	A	B	A	A	NA	A	A	A
091250	55.7033921219409	11.0164611507207	2.1573	0.876341	1.40344	0.468367	2.3791	0.638774	0.451588	0.351205	-	A	H	H	B	B	A	B	B	A	B	B	A	B	B	B	B	NA	B	H	H	H	H	H	H	NA	H	H	H	H	H	H	H	B
091251	55.7033906131983	11.0164657607675	1.8082	0.88098	0.915444	1.04585	1.23622	1.21923	0.700406	0.565908	-	H	A	H	H	H	H	H	H	H	H	H	H	H	H	H	H	A	H	B	A	A	A	A	H	H	H	H	H	H	A	H	H	H
091253	55.7033446803690	11.0165334027261	2.0878	0.934005	1.62433	0.442039	2.9232	0.389247	0.537125	0.241599	-	A	B	B	B	B	A	B	B	A	B	B	A	H	B	B	B	B	B	B	A	A	B	B	NA	A	A	B	A	NA	B	H	B	B
091254	55.7033433392644	11.0165381804109	2.6775	0.165495	2.06244	0.603051	1.7111	0.903691	0.415337	0.333098	-	A	B	B	NA	B	A	B	A	A	B	B	A	B	B	B	B	B	B	H	H	H	NA	B	A	NA	A	H	A	A	B	H	B	B
091261	55.7029097434134	11.0171192139387	2.6377	0.140419	1.46471	0.389081	1.8318	0.871635	0.341237	0.0985366	-	A	B	B	NA	B	A	B	NA	A	B	B	A	B	B	H	B	H	B	B	A	A	B	B	NA	NA	B	A	B	B	A	H	H	B
091262	55.7027351483703	11.0173466987908	1.9078	0.898105	0.8967	0.822665	1.6276	1.46563	0.1555	0.338075	-	H	H	H	NA	B	H	B	B	A	H	H	H	H	B	B	B	H	B	H	H	H	H	H	H	H	A	B	A	A	H	H	B	H
091263	55.7023779116571	11.0180364456028	2.5695	0.281416	1.62	0.592256	2.709	0.878	0.286038	0.240297	-	H	B	B	B	H	H	A	H	B	A	H	B	H	H	A	H	NA	H	B	A	A	B	B	H	H	A	H	A	A	A	H	NA	H
091264	55.7021790090949	11.0183065943420	2.274	0.691584	0.970875	0.493479	2.0418	1.31312	0.112663	0.155991	-	H	H	H	H	H	H	H	H	NA	H	H	B	H	H	H	H	A	A	A	H	H	H	H	A	A	A	B	A	A	H	A	H	NA
091265	55.7020909991116	11.0189211554825	2.343	0.774148	1.4151	0.508437	2.9723	0.314875	0.6319	0.703903	-	H	H	H	NA	B	H	B	B	A	H	B	B	B	B	B	H	H	B	H	NA	A	H	H	A	NA	A	B	A	A	H	A	NA	B
091269	55.7005768921227	11.0217209625989	2.128	0.73742	1.0495	0.662419	0.3198	0.967307	0.412538	0.515554	-	H	A	H	H	H	H	H	H	H	H	H	H	H	H	H	H	A	H	A	A	A	A	A	H	H	H	H	H	H	A	H	A	H
091270	55.7005645707250	11.0217922087759	1.7958	0.816988	1.518	0.661615	1.5249	1.45492	0.166488	0.208649	-	B	A	A	A	A	B	A	B	B	A	A	B	A	A	A	A	A	A	A	A	A	A	A	A	A	A	B	A	A	A	A	A	A
091271	55.7003583759070	11.0221273172647	2.4894	0.606501	1.293	0.500587	2.8444	0.420941	0.488953	0.342731	-	A	B	B	B	B	A	B	B	A	B	B	A	B	B	B	B	B	B	H	H	H	B	B	A	A	A	B	A	A	B	H	B	B
091272	55.7000151369721	11.0224934387952	2.6422	0.0685449	1.5434	0.321135	1.424	0.912685	0.31025	0.264184	-	H	B	B	B	B	A	B	A	H	H	B	B	B	B	B	B	B	B	A	H	B	H	B	H	H	A	H	A	A	H	A	H	B
091274	55.6989393197001	11.0234570223838	1.3325	1.09719	1.1544	1.11497	1.2477	1.10454	0.252317	0.38466	-	H	H	H	H	H	H	H	H	H	H	H	H	H	H	H	H	NA	H	H	A	A	H	H	A	A	A	B	A	A	H	H	H	H
091275	55.6980916578323	11.0245083644986	2.616	0.0869483	1.2924	0.449363	1.6416	0.449157	0.70625	0.494048	-	A	B	B	B	B	A	B	A	NA	B	B	B	B	B	B	B	H	A	A	B	B	B	B	A	A	A	B	A	A	B	A	H	B
091276	55.6979444716126	11.0249286331236	2.0615	0.915868	0.7632	0.642051	0.9895	0.962115	0.188888	0.185726	-	H	H	H	H	H	H	H	H	H	H	H	B	H	H	H	H	A	A	A	H	H	H	H	A	A	A	B	A	A	H	A	H	H
091277	55.6976894102991	11.0254701040685	2.3218	0.785001	1.1678	0.495563	2.9255	0.260424	0.646038	0.269244	-	A	H	B	B	B	A	B	B	NA	B	B	A	B	B	B	B	B	B	H	A	A	H	H	H	H	H	H	H	H	H	B	H	NA
091278	55.6972857378424	11.0264575760812	2.6658	0.09541	1.21571	0.425869	2.303	0.440946	0.614413	0.390378	-	A	B	B	B	B	A	B	A	A	B	B	H	B	B	B	B	H	B	A	B	B	B	B	A	A	A	B	A	A	B	A	B	B
091279	55.6969077978284	11.0275492351502	2.516	0.557004	2.08025	0.484107	3.0333	0.132912	0.362125	0.216834	S	H	B	B	B	B	A	A	A	A	B	B	A	B	B	B	B	NA	B	A	H	B	B	B	A	A	H	H	H	H	H	H	B	B
091280	55.6965338811279	11.0290333349258	2.5203	0.403295	1.039	0.672626	2.6251	0.681836	0.601384	0.309505	-	H	A	H	NA	B	A	B	B	H	H	B	A	B	B	H	H	B	B	H	A	A	A	A	H	H	H	A	H	H	A	H	H	B
091281	55.6966691650451	11.0285999905318	2.43133	0.745075	1.348	0.333551	3.12475	0.12449	0.348487	0.296401	-	H	H	H	H	B	H	B	A	A	H	H	H	H	B	B	B	B	B	B	A	A	H	H	H	H	A	B	A	A	H	H	H	H
091282	55.6967101525516	11.0281856730580	1.4602	1.01102	1.03667	0.640895	0.8296	1.22713	0.0567125	0.159031	-	H	H	H	H	H	H	H	H	H	H	H	B	H	H	H	H	A	A	A	H	H	H	H	A	A	A	B	A	A	H	A	H	H
091283	55.6967758666724	11.0278406739235	2.5931	0.124826	1.6797	0.556372	2.3265	0.320572	0.586612	0.4479	S	A	B	H	H	B	A	B	A	H	B	B	A	B	B	B	B	NA	B	A	NA	NA	H	H	A	A	A	H	A	H	A	H	B	B
091285	55.6965646427125	11.0295543540269	1.7718	0.991129	0.557778	0.553924	1.781	0.973264	0.113512	0.31626	-	B	A	A	A	B	H	B	B	H	H	H	B	H	B	H	B	H	B	H	A	A	A	A	H	H	A	B	A	A	H	A	H	H
091287	55.6961206533015	11.0311767552048	2.14889	0.786353	1.22467	0.753749	2.7373	0.98964	0.067025	0.10346	-	B	H	H	H	H	H	A	H	B	A	H	B	H	H	H	H	NA	H	A	A	A	A	H	H	H	A	H	A	A	A	A	A	H
091289	55.6960971839726	11.0311723966152	2.62533	0.0986762	1.327	0.411	1.44867	0.649771	0.89107	0.325501	-	H	H	H	H	B	A	H	A	H	H	B	H	B	H	B	H	NA	H	H	A	A	H	H	A	A	A	H	A	A	H	H	H	NA
091291	55.6961230840534	11.0311235301197	1.1232	0.846606	0.327	0.216596	0.1191	0.205481	0.0018375	0.0019375	R	B	A	A	A	A	B	A	B	B	A	A	B	A	A	A	A	A	A	A	A	A	A	A	A	A	A	B	A	A	A	A	A	A
091292	55.6961211562157	11.0311433114112	2.4679	0.712317	1.83988	0.494364	2.7179	0.754689	0.43135	0.596209	S	H	H	H	NA	H	H	H	H	NA	H	H	B	H	NA	H	H	B	H	A	A	A	H	H	A	A	A	B	A	A	H	A	H	H
091295	55.6960612256080	11.0311376117170	2.566	0.282149	0.8803	0.396463	1.4102	1.09775	0.217925	0.261455	-	B	H	H	H	H	H	A	H	B	A	H	B	H	H	H	H	NA	H	A	A	A	H	H	NA	H	A	H	A	A	A	A	A	H
091296	55.6960812583566	11.0311911720783	1.7898	1.08445	0.7137	0.79575	2.22057	1.35741	0.220262	0.331766	-	B	B	H	H	B	A	B	B	H	H	H	B	H	B	B	H	B	B	B	H	H	NA	B	H	H	A	H	A	A	H	A	H	H
091297	55.6960624828935	11.0311561357230	2.3762	0.828274	1.4964	0.452631	2.1909	1.02756	0.532813	0.366618	-	H	H	H	H	B	H	B	A	A	H	H	B	H	B	B	H	H	B	A	H	H	H	H	A	A	A	B	A	A	H	A	H	H
091298	55.6960618123413	11.0311583150178	2.6508	0.104316	1.1951	0.300007	2.6934	0.221851	0.288181	0.209776	-	A	B	B	B	B	A	B	A	A	B	B	B	B	B	B	B	B	B	H	H	H	B	B	A	A	A	B	A	A	B	A	B	B
091304	55.6950947921724	11.0337756481022	2.5567	0.30588	1.5175	0.483474	2.6455	0.674942	0.373037	0.272463	-	A	H	H	B	B	A	A	B	NA	B	B	A	B	B	B	B	H	B	A	H	H	H	H	H	H	H	H	H	H	H	H	NA	B
091306	55.6943294405938	11.0356443934143	1.43478	0.889947	0.4955	0.424878	1.4485	1.44002	0.104425	0.141843	-	B	H	H	H	H	H	A	H	B	A	H	B	H	H	H	H	NA	H	A	A	A	A	H	H	H	A	H	A	A	A	A	A	H
091307	55.6939794961364	11.0362711083144	2.4299	0.663445	1.153	0.356512	2.3876	0.752973	0.117861	0.12502	-	A	B	B	B	B	A	B	B	A	B	B	B	B	B	B	B	B	B	B	A	A	B	B	NA	A	H	H	H	H	H	A	NA	B
091313	55.6910662818701	11.0402898117900	1.6418	1.17394	1.048	0.883046	0.7071	0.972626	0.0319375	0.0393164	-	H	H	H	H	H	H	H	NA	H	H	H	B	H	H	H	H	NA	H	H	A	A	H	H	A	A	A	B	A	A	H	A	H	H
091314	55.6909387931228	11.0404127743095	2.56767	0.0686722	1.3206	0.734707	1.9926	1.35893	0.30635	0.384212	-	A	B	B	B	B	H	B	A	A	H	H	B	H	B	B	B	NA	A	A	H	H	B	B	A	A	H	B	A	A	H	A	H	H
091315	55.6906045228243	11.0406852699816	2.4695	0.743739	1.87733	0.731969	1.3493	0.912592	0.108125	0.12251	-	H	H	H	H	H	H	H	NA	H	H	H	B	H	H	H	H	A	A	A	A	A	H	H	A	A	A	B	A	A	H	A	H	H
091316	55.6905979849399	11.0406791511923	2.5449	0.223009	0.781	0.369588	1.6913	0.98888	0.320688	0.247986	-	H	H	H	H	H	H	H	H	H	H	H	B	H	H	H	H	A	A	A	A	A	H	H	A	A	A	B	A	A	H	A	H	H
091322	55.6889892462642	11.0433788783848	2.2556	0.872138	1.61838	0.540965	2.4548	0.751273	0.402362	0.265762	-	H	H	H	H	H	H	H	NA	H	H	H	B	H	H	H	H	A	A	A	H	H	H	H	A	A	A	B	A	A	H	A	H	H
091324	55.6885940395296	11.0445244330913	2.4798	0.651854	1.1747	0.345067	1.2288	0.985693	0.102125	0.153652	-	H	A	H	H	H	H	H	H	NA	H	H	H	H	H	H	H	A	H	H	A	A	A	A	H	H	H	H	H	H	A	H	H	NA
091326	55.6878876965493	11.0460965428501	2.6025	0.247343	1.89656	0.803805	2.8811	0.66674	0.46385	0.364211	-	H	B	B	B	B	A	B	A	A	H	B	B	H	B	H	B	NA	B	A	H	B	H	B	NA	H	A	H	NA	A	H	A	H	B
091328	55.6877272669226	11.0468152072281	1.8947	0.844368	1.6496	0.836446	1.4794	1.12051	0.11525	0.184706	-	B	H	A	NA	H	B	A	H	B	A	H	B	H	H	H	H	A	H	A	A	H	A	H	H	H	A	H	A	A	A	A	A	H
091331	55.6872399430723	11.0485702101141	2.4355	0.387382	1.53467	0.496909	1.3626	1.16647	0.186097	0.221105	-	H	H	H	H	B	H	B	B	A	H	H	B	H	B	B	B	H	B	H	H	H	H	H	H	H	A	B	A	A	H	A	H	H
091334	55.6866307463497	11.0503382887691	2.5883	0.113742	1.19433	0.612143	2.3937	0.725087	0.077225	0.128909	-	H	A	H	NA	H	A	H	H	H	H	B	H	B	H	H	H	A	H	H	A	A	A	A	H	H	H	A	H	H	A	H	A	B
091335	55.6866429839284	11.0503014083952	1.52389	1.00692	0.8735	0.818065	1.7425	1.45287	0.193122	0.293858	-	H	H	H	H	H	H	H	H	H	H	H	H	H	H	H	H	A	A	A	H	H	H	H	A	A	A	B	A	A	H	H	H	H
091336	55.6864590011538	11.0507888998836	2.5869	0.332862	1.44344	0.691985	1.453	0	0.0905139	0.114981	-	H	H	H	H	B	H	B	A	A	H	H	H	H	B	B	B	B	B	H	H	H	H	H	H	H	A	B	A	A	H	H	H	H
091338	55.6861663889140	11.0517683252692	2.6438	0.205284	1.8675	0.659293	2.0684	1.02719	0.0931375	0.148881	-	H	A	H	H	H	H	H	H	H	H	H	H	H	H	H	H	A	H	A	A	A	A	A	H	H	H	H	H	H	A	H	A	H
091342	55.6858705077321	11.0529093537480	2.6514	0.0767466	1.48911	0.579151	2.4772	0.85977	0.103604	0.0958796	-	H	H	H	H	B	H	B	A	A	H	H	H	H	B	B	B	H	B	H	H	H	H	H	H	H	H	H	H	H	A	H	A	A
091343	55.6857840903104	11.0533747170121	0.9004	0.367686	0.0764	0.0573449	0.0642	0.236785	0.019825	0.0669856	R	B	A	A	NA	A	B	A	A	B	A	A	B	A	A	A	A	A	A	H	A	A	A	A	A	A	A	B	A	A	A	A	A	A
091346	55.6852494925261	11.0545160807669	2.6622	0.0646113	2.1254	0.588791	1.3973	0.878681	0.0622	0.0983696	-	H	H	H	H	H	H	H	H	H	H	H	B	H	H	H	H	A	A	A	H	H	NA	H	NA	A	A	B	A	A	H	A	H	H
091349	55.6849120371044	11.0560183692724	1.9536	0.922886	0.581625	0.711951	1.2891	1.23874	0.0612625	0.137553	-	B	H	H	H	H	B	A	H	B	A	H	B	H	H	H	H	NA	H	A	A	A	A	H	H	H	A	H	A	A	A	A	A	H
091355	55.6841312628240	11.0580684151501	1.9175	1.01188	0.6365	0.581193	1.72483	1.17641	0.0430625	0.0843758	-	A	B	B	B	B	A	B	B	A	B	B	A	B	B	B	B	B	B	B	A	A	B	B	A	A	A	B	A	A	B	H	B	B
091357	55.6838782969863	11.0588813759387	2.2788	0.696363	0.7995	0.282142	2.7616	0.55592	0.231375	0.252398	-	A	H	B	B	B	A	B	A	A	B	B	A	B	B	B	B	B	B	B	A	A	H	H	H	H	H	H	H	H	H	B	H	NA
091358	55.6838218867779	11.0590218566358	2.6295	0.0595051	1.25729	0.799426	3.0755	0.0740737	0.0887292	0.016584	-	A	B	B	NA	H	H	H	H	H	H	H	H	H	H	H	H	NA	H	B	A	A	B	B	A	A	A	B	A	A	H	H	H	H
091365	55.6829624902458	11.0608447529376	2.6969	0.0729603	1.95933	0.597175	1.5435	1.04944	0.388787	0.343868	-	H	A	H	H	B	A	B	B	A	B	B	A	B	B	B	B	H	B	A	H	H	A	A	B	B	B	A	B	B	A	B	A	NA
091367	55.6826190836728	11.0613344237208	2.6355	0.0908604	1.1604	0.384701	1.432	1.15646	0.107325	0.110017	-	H	H	H	H	H	A	H	H	A	B	B	A	B	A	H	H	A	A	A	H	NA	H	H	A	A	A	B	H	H	H	H	H	B
091368	55.6825073529035	11.0615402832627	2.0071	0.966044	1.4245	0.516088	1.3282	1.14778	0.165963	0.395581	-	H	H	H	H	H	H	H	NA	NA	H	H	B	H	H	H	H	A	A	H	H	H	H	H	A	A	A	B	A	A	H	A	H	H
091370	55.6820440012962	11.0623232368380	2.6622	0.140571	1.42329	0.492481	1.8312	1.16996	0.787375	0.506951	-	A	B	H	NA	B	A	B	A	A	B	B	A	B	B	B	B	B	B	H	H	H	B	B	A	A	A	B	A	A	B	H	B	NA
091385	55.6762226857245	11.0725912358612	2.6437	0.0735815	0.9785	0.387832	2.2649	0.83012	0.63075	0.496214	-	A	B	B	B	B	A	B	A	A	B	B	A	B	B	B	B	B	B	A	B	B	B	B	A	A	A	B	A	A	B	B	B	NA
091387	55.6765866279603	11.0732473712415	2.4564	0.414647	1.6513	0.409582	2.6179	0.262135	0.355575	0.389817	-	H	H	B	B	B	A	B	A	A	B	B	A	B	B	B	B	B	B	H	H	NA	H	H	NA	H	H	H	H	H	NA	H	B	NA
091394	55.6704539246858	10.9612030349672	2.5169	0.349844	0.715167	0.274881	2.9854	0.555173	0.198261	0.114081	-	H	H	H	H	H	H	H	H	H	H	H	H	B	H	H	H	A	A	A	H	H	H	H	A	A	A	B	A	A	H	A	H	H
091400	55.6701650843025	10.9618613496423	1.5115	1.12314	0.6043	0.69129	0.5904	1.17058	0.3619	0.35437	-	B	A	A	A	H	H	H	H	H	H	H	H	H	H	H	H	A	H	A	H	H	A	A	H	H	H	H	H	H	A	H	A	H
091401	55.6697724759579	10.9620460867882	NA	NA	1.241	0	0.65275	0.74088	0.024875	0.014625	-	B	A	A	A	H	B	H	H	H	A	H	B	H	H	H	A	A	H	A	A	A	A	A	A	NA	A	B	A	A	A	A	H	H
091403	55.6691274046898	10.9618804603815	2.6328	0.0682508	2.0302	0.53687	2.5118	0.927273	0.32315	0.203799	-	H	A	H	H	H	B	H	H	H	A	H	B	H	B	H	H	H	B	A	A	A	A	A	H	H	A	B	A	A	A	A	H	H
091406	55.6689477805049	11.0004752688110	2.6581	0.10857	1.2967	0.532105	2.2295	0.580366	0.26215	0.312188	-	A	B	B	B	B	A	B	A	A	B	B	A	B	B	B	B	B	B	B	A	A	B	B	A	A	A	B	A	A	B	B	B	NA
091410	55.6688457727433	11.0012189112604	2.4416	0.697821	1.297	0.478605	2.02967	0.909354	0.158306	0.168829	-	A	B	B	B	B	A	B	B	A	B	B	A	B	B	B	B	B	B	A	H	H	B	B	A	A	A	B	A	A	B	H	B	B
091420	55.6615276169032	11.0701882280409	NA	NA	1.82563	0.388427	2.78856	0.391307	0.549696	0.241023	-	A	H	A	A	B	H	B	B	B	B	B	A	B	A	B	B	A	B	H	A	A	H	A	A	A	H	NA	H	A	NA	B	H	NA
091422	55.6616581231356	11.0703441314399	2.2219	0.774148	1.2545	0.466789	2.2348	0.805581	0.200038	0.208384	-	B	B	B	B	B	A	B	B	NA	B	B	B	B	B	B	NA	H	A	B	A	A	B	B	NA	A	B	A	B	B	NA	A	B	B
091424	55.6617257650942	11.0704950895161	2.6302	0.119375	0.4921	0.45536	0.8102	1.11165	0.283537	0.403896	-	H	H	H	H	H	H	H	H	H	H	H	H	H	H	H	H	B	H	NA	A	A	H	H	A	A	A	B	A	A	H	H	H	H
Control Rz2	-	-	1.402	0.976996	0.633718	0.626619	0.35249	0.783858	0.08235	0.0733332	-	NA	NA	NA	NA	NA	NA	NA	NA	NA	NA	NA	NA	NA	NA	NA	NA	NA	NA	NA	NA	NA	NA	NA	NA	NA	NA	NA	NA	NA	NA	NA	NA	NA
Control Rz1	-	-	2.5271	0.484545	1.43873	0.560434	0.44871	0.67331	0.016	0.0415133	-	NA	NA	NA	NA	NA	NA	NA	NA	NA	NA	NA	NA	NA	NA	NA	NA	NA	NA	NA	NA	NA	NA	NA	NA	NA	NA	NA	NA	NA	NA	NA	NA	NA
Control Susc	-	-	2.5329	0.358111	1.69352	0.81281	2.82215	0.582944	0.584241	0.475698	-	NA	NA	NA	NA	NA	NA	NA	NA	NA	NA	NA	NA	NA	NA	NA	NA	NA	NA	NA	NA	NA	NA	NA	NA	NA	NA	NA	NA	NA	NA	NA	NA	NA
a A, allele observed in the WB42 sequence; B, an alternative allele when compared to the WB42 sequence; H, heterozygous; NA, data not available.
