# Supplementary material for: Crop wild relative populations of Beta vulgaris allow direct mapping of agronomically important genes
Source: Nat Commun. 2017 Jun 6;8:15708. doi: 10.1038/ncomms15708 (PMC5467160; doi:10.1038/ncomms15708)
Supplement: Supplementary Data 2 — Results of BLAST and BLAT similarity analysis of Beta vulgaris spp. maritima WB42 protein sequences in the target region on BmChr3 to transfer functional annotation. The candidate gene for Rz2 is marked orange, genes on scaffolds "north" or "south" of the target region are marked grey. [file ncomms15708-s3.xlsx]

## Sheet: Sheet1
Supplementary Data 2: Similarity analysis of Beta vulgaris spp. maritima WB42 peptides to transfer functional annotation
	Beta vulgaris spp. maritima WB42-v2			BLASTp analysis against NCBI non-redundant (NR) protein sequences	RefBeet-1.0 designation deduced from BLASTp against all RefBeet-1.0 proteins (b)	BLAT analysis Beta vulgaris spp. maritima WB42-peptides (Query) against Beta vulgaris spp. vulgaris BeetSet-2 (Target/Subject)
MBS interval designation (a)	WB42 gene name	Transcript evidence (%)	Peptide length (aa)	Best BLASTp hit		Best BLAT hit in BeetSet-2	Query START	Query END	BeetSet-2 peptide length	Target START	Target END	Match length	Mismatch	Percent query coverage	Percent identity
not in interval	BmChr3_scaffold12741.g9500.t1	100	281	ref|XP_010671866.1| PREDICTED: xanthoxin dehydrogenase-like [Beta vulgaris subsp. vulgaris]	Bv3_055790_xofa.t1	Bv3_060650_xofa.t1	1	281	388	1	281	277	4	98.6%	98.6%
not in interval	BmChr3_scaffold12741.g9501.t1	40	332	ref|XP_010693886.1| PREDICTED: phosphatidylinositol 3-kinase 2-like [Beta vulgaris subsp. vulgaris]	Bv5_104971z6450_pejd.t1	no hit
not in interval	BmChr3_scaffold12741.g9502.t1	20	335	gb|KOM47916.1| hypothetical protein LR48_Vigan07g162000 [Vigna angularis]	Bv4_087951z5381_qwsa.t2	no hit
Interval 1	BmChr3_scaffold29716.g9503.t1	0	183	ref|XP_010683806.1| PREDICTED: uncharacterized protein LOC104898418 [Beta vulgaris subsp. vulgaris]	Bv3_055830_hrxn.t1	no hit
Interval 1	BmChr3_scaffold46303.g9504.t1	98.5	1246	ref|XP_010671869.1| PREDICTED: tripeptidyl-peptidase 2 [Beta vulgaris subsp. vulgaris]	Bv3_055840_hcaq.t1	Bv3_060690_hcaq.t1	1	1246	1306	61	1306	1245	1	99.9%	99.9%
Interval 1	BmChr3_scaffold46303.g9505.t1	0	140	ref|XP_010684162.1| PREDICTED:uncharacterized protein LOC104898756 [Beta vulgaris subsp. vulgaris]	Bv_49850_tkue.t1	no hit
Interval 1	BmChr3_scaffold46305.g9506.t1	44.4	484	ref|XP_010671959.1| PREDICTED: cytokinin hydroxylase [Beta vulgaris subsp. vulgaris]	Bv3_055870_jwoy.t1	Bv3_060720_jwoy.t1	94	484	644	131	522	389	2	80.4%	99.5%
not in interval	BmChr3_scaffold46307.g9507.t1	100	519	ref|XP_010671870.1| PREDICTED: DNA-directed RNA polymerase III subunit rpc3 [Beta vulgaris subsp. vulgaris]	Bv3_055880_uqip.t1	Bv3_060730_uqip.t1	1	519	519	1	519	517	2	99.6%	99.6%
not in interval	BmChr3_scaffold46307.g9508.t1	100	471	gb|KMT16387.1| hypothetical protein BVRB_3g055320 [Beta vulgaris subsp. vulgaris]	Bv3_055890_pmeo.t1	Bv3_060740_pmeo.t1	1	471	471	1	471	471	0	100.0%	100.0%
not in interval	BmChr3_scaffold5522.g9509.t1	0	502	ref|XP_010687479.1| PREDICTED: uncharacterized protein LOC104901585 [Beta vulgaris subsp. vulgaris]	Bv3_055911z3579_rcme.t1	no hit
not in interval	BmChr3_scaffold7168.g9510.t1	100	295	ref|XP_010671872.1| PREDICTED: uncharacterized protein LOC104888551 [Beta vulgaris subsp. vulgaris]	Bv3_055910_mthf.t1	Bv3_060760_mthf.t1	1	212	449	6	216	199	11	67.5%	0.948
not in interval	BmChr3_scaffold7168.g9511.t1	100	214	ref|XP_010671873.1| PREDICTED: uncharacterized protein LOC104888552 [Beta vulgaris subsp. vulgaris]	Bv3_055920_xnkg.t1	Bv3_060770_xnkg.t1	1	214	214	1	214	210	4	98.1%	98.1%
not in interval	BmChr3_scaffold7168.g9512.t1	33.3	308	ref|XP_010646918.1| PREDICTED: uncharacterized protein LOC104878368 [Vitis vinifera]	Bv_46801z7344_wwkm.t1	no hit
Interval 2	BmChr3_scaffold7168.g9513.t1	100	225	ref|XP_010671875.1| PREDICTED: ATP synthase subunit O, mitochondrial [Beta vulgaris subsp. vulgaris]	Bv3_055930_iekt.t1	Bv3_060780_iekt.t1	1	225	241	17	241	223	2	99.1%	99.1%
Interval 2	BmChr3_scaffold32871.g9514.t1	100	86	no hit	no hit	no hit
Interval 2	BmChr3_scaffold46310.g9516.t1	100	368	ref|XP_010671879.1| PREDICTED: caffeic acid 3-O-methyltransferase-like [Beta vulgaris subsp. vulgaris]	Bv3_056020_cwda.t1	Bv3_060850_cwda.t1	1	368	368	1	368	365	3	99.2%	99.2%
not in interval	BmChr3_scaffold46310.g9517.t1	0	492	emb|CCA66197.1| hypothetical protein [Beta vulgaris subsp. vulgaris]	Bv3_056030_zjjh.t1	no hit
not in interval	BmChr3_scaffold46310.g9518.t1	0	359	emb|CAA73798.1| reverse transcriptase [Beta vulgaris subsp. vulgaris]	Bv3_056031z3589_pxfh.t1	no hit
not in interval	BmChr3_scaffold46310.g9519.t1	100	672	ref|XP_010671880.1| PREDICTED: exocyst complex component EXO70A1 [Beta vulgaris subsp. vulgaris]	Bv3_056040_cwjs.t1	Bv3_060860_cwjs.t1	1	672	672	1	672	668	4	99.4%	99.4%
not in interval	BmChr3_scaffold46310.g9520.t1	100	702	ref|XP_010671881.1| PREDICTED: pentatricopeptide repeat-containing protein At3g54980, mitochondrial-like [Beta vulgaris subsp. vulgaris]	Bv3_056050_nixw.t1	Bv3_060870_nixw.t1	1	702	702	1	702	695	7	99.0%	99.0%
not in interval	BmChr3_scaffold46310.g9521.t1	100	853	ref|XP_010671882.1| PREDICTED: pentatricopeptide repeat-containing protein At3g54980, mitochondrial-like [Beta vulgaris subsp. vulgaris]	Bv3_056060_rhfh.t1	Bv3_060880_rhfh.t1	1	853	853	1	853	844	9	98.9%	98.9%
not in interval	BmChr3_scaffold46310.g9522.t1	100	568	ref|XP_010671883.1| PREDICTED: O-glucosyltransferas rumi homolog [Beta vulgaris subsp. vulgaris]	Bv3_056070_ewto.t1	Bv3_060890_ewto.t1	1	568	568	1	568	564	4	99.3%	99.3%
not in interval	BmChr3_scaffold46310.g9523.t1	100	304	gb|KMT16403.1| hypothetical protein BVRB_3g055480 [Beta vulgaris subsp. vulgaris]	Bv3_056080_riyx.t1	Bv3_060900_riyx.t1	1	304	303	1	303	301	2	99.0%	99.3%
Interval 3	BmChr3_scaffold8861.g9524.t1	85.7	134	ref|XP_010671886.1| PREDICTED: heavy metal-associated isoprenylated plant protein 26 [Beta vulgaris subsp. vulgaris]	Bv3_056100_mxet.t1	Bv3_060910_mxet.t1	1	134	134	1	134	134	0	100.0%	100.0%
Interval 3	BmChr3_scaffold8861.g9525.t1	100	102	ref|XP_010671888.1| PREDICTED: random slug protein 5 isoform X2 [Beta vulgaris subsp. vulgaris]	Bv3_056110_scor.t3	Bv3_060920_scor.t1	49	102	53	1	53	53	0	0.52	1
Interval 3	BmChr3_scaffold8861.g9526.t1	100	487	ref|XP_010671890.1| PREDICTED: pentatricopeptide repeat-containing protein At1g55630-like [Beta vulgaris subsp. vulgaris]	Bv3_056130_wzjw.t1	Bv3_060940_wzjw.t1	1	487	808	1	487	484	3	99.4%	99.4%
Interval 3	BmChr3_scaffold46302.g9527.t1	93.3	916	ref|XP_010671967.1| PREDICTED: low-temperature-induced 65 kDa protein-like [Beta vulgaris subsp. vulgaris]	Bv3_056140_kzfa.t1	Bv3_060950_kzfa.t1	28	916	895	5	895	855	34	93.3%	96.2%
Interval 3	BmChr3_scaffold7091.g9528.t1	94.7	1641	ref|XP_010667560.1| PREDICTED: uncharacterized protein LOC104884580 [Beta vulgaris subsp. vulgaris]	Bv_42720_zhrh.t1	Bv_010450_zhrh.t1	1	1641	1641	1	1641	1628	13	99.2%	99.2%
Interval 3	BmChr3_scaffold7091.g9529.t1	100	962	ref|XP_010667558.1| PREDICTED: hyaluronan mediated motility receptor isoform X1 [Beta vulgaris subsp. vulgaris]	Bv_42730_gxwx.t1	Bv_010460_gxwx.t1	1	962	994	33	994	961	1	99.9%	99.9%
Interval 3	BmChr3_scaffold7091.g9530.t1	100	228	ref|XP_010667557.1| PREDICTED: transmembrane ascorbate ferrireductase 1-like [Beta vulgaris subsp. vulgaris]	Bv_42740_cxmc.t1	Bv_010470_cxmc.t1	1	228	228	1	228	227	1	99.6%	99.6%
Interval 3	BmChr3_scaffold7091.g9531.t1	71.4	586	gb|KMT09304.1| hypothetical protein BVRB_6g134020 isoform B [Beta vulgaris subsp. vulgaris]	Bv7_171690_oihj.t1	no hit
Interval 3	BmChr3_scaffold7091.g9532.t1	90.9	188	ref|XP_010667562.1| PREDICTED: transmembrane ascorbate ferrireductase 1-like [Beta vulgaris subsp. vulgaris]	Bv_42750_xgdu.t1	Bv_010480_xgdu.t1	4	188	233	49	233	185	0	98.4%	100.0%
Interval 3	BmChr3_scaffold7091.g9533.t1	100	210	ref|XP_010667563.1| PREDICTED: remorin-like [Beta vulgaris subsp. vulgaris]	Bv_42760_agia.t1	Bv_010490_agia.t1	1	210	210	1	210	207	3	98.6%	98.6%
Interval 3	BmChr3_scaffold7091.g9534.t1	33.3	202	ref|XP_010667573.1| PREDICTED: myb-related protein 306-like [Beta vulgaris subsp. vulgaris]	Bv_42770_oyjz.t1	Bv_010500_oyjz.t1	1	202	202	1	202	199	3	98.5%	98.5%
Interval 3	BmChr3_scaffold7091.g9535.t1	100	226	ref|XP_010667564.1| PREDICTED: 25.3 kDa vesicle transport protein [Beta vulgaris subsp. vulgaris]	Bv_42780_gfes.t1	Bv_010510_gfes.t1	1	226	226	1	226	226	0	100.0%	100.0%
Interval 3	BmChr3_scaffold7091.g9536.t1	90	620	ref|XP_010667566.1| PREDICTED: putative F-box protein At3g58860 [Beta vulgaris subsp. vulgaris]	Bv_42790_feua.t1	Bv_010520_feua.t1	1	620	566	1	566	553	13	89.2%	97.7%
Interval 3	BmChr3_scaffold7091.g9537.t1	57.1	380	ref|XP_010667567.1| PREDICTED: putative F-box protein At3g58860 [Beta vulgaris subsp. vulgaris]	Bv4u_090850_zhpj.t1	Bv_010540_chye.t1	1	380	574	1	574	364	15	95.8%	95.8%
Interval 3	BmChr3_scaffold805.g9538.t1	90.9	540	ref|XP_010667571.1| PREDICTED: F-box/LRR-repeat protein At3g58940-like isoform X2 [Beta vulgaris subsp. vulgaris]	Bv_42790_feua.t1	Bv_010580_gdwh.t1	1	540	572	1	572	483	56	89.4%	89.4%
Interval 3	BmChr3_scaffold3632.g9539.t1	0	365	ref|XP_010668235.1| PREDICTED: uncharacterized protein LOC104885230 [Beta vulgaris subsp. vulgaris]	Bv7u_182050_mwhq.t1	no hit
Interval 3	BmChr3_scaffold601.g9540.t1	100	84	gb|KMT01621.1| hypothetical protein BVRB_9g216150 [Beta vulgaris subsp. vulgaris]	Bv2_034110_dtuy.t1	Bv3_065970_rdom.t1	1	84	1410	531	614	83	1	98.8%	98.8%
Interval 3	BmChr3_scaffold601.g9541.t1	57.1	87	ref|XP_010667574.1| PREDICTED: transcription factor LAF1-like [Beta vulgaris subsp. vulgaris]		no hit
Interval 3	BmChr3_scaffold601.g9542.t1	0	497	gb|KYP40677.1| Retrovirus-related Pol polyprotein from transposon TNT 1-94 [Cajanus cajan]	Bv1_000330_dtzj.t1	no hit
Interval 3	BmChr3_scaffold601.g9543.t1	14.3	1281	ref|XP_010692573.1| PREDICTED: uncharacterized protein LOC104905670 [Beta vulgaris subsp. vulgaris]	Bv8_189231z13826_urzn.t1	no hit
Interval 3	BmChr3_scaffold601.g9544.t1	100	274	ref|XP_010667575.1| PREDICTED: transcription factor MYB46 [Beta vulgaris subsp. vulgaris]	Bv_42860_sjwa.t1	Bv_010590_sjwa.t1	1	274	278	1	278	259	15	94.5%	94.5%
Interval 3	BmChr3_scaffold601.g9545.t1	0	606	ref|XP_010686122.1| PREDICTED: uncharacterized protein LOC104900404 [Beta vulgaris subsp. vulgaris]	Bv7_172791z13050_otiy.t2	no hit
Interval 3	BmChr3_scaffold601.g9546.t1	85.7	300	ref|XP_010693555.1| PREDICTED: formimidoyltransferase-cyclodeaminase-like [Beta vulgaris subsp. vulgaris]	Bv3u_069330_xsxa.t1	Bv3_073430_xsxa.t1	1	300	303	4	303	291	9	97.0%	97.0%
Interval 3	BmChr3_scaffold601.g9547.t1	100	162	ref|XP_010693579.1| PREDICTED: oral cancer-overexpressed protein 1 homolog [Beta vulgaris subsp. vulgaris]	Bv3u_069320_rroo.t1	Bv8_209000_zdcr.t1	22	152	247	63	193	118	13	72.8%	90.1%
Interval 3	BmChr3_scaffold601.g9548.t1	100	231	ref|XP_010693554.1| PREDICTED: rho GDP-dissociation inhibitor 1 [Beta vulgaris subsp. vulgaris]	Bv3u_069310_jmoz.t1	Bv3_073420_jmoz.t1	19	231	213	1	213	212	1	91.8%	99.5%
Interval 3	BmChr3_scaffold601.g9549.t1	100	411	ref|XP_010676449.1| PREDICTED: glutathione S-transferase T3-like [Beta vulgaris subsp. vulgaris]	Bv5_095091z5759_pfmu.t1	no hit
Interval 3	BmChr3_scaffold601.g9550.t1	66.7	477	ref|XP_010674308.1| PREDICTED: uncharacterized protein LOC104890493 [Beta vulgaris subsp. vulgaris]	Bv3_067520_dwgj.t1	no hit
Interval 3	BmChr3_scaffold601.g9551.t1	100	257	ref|XP_010693553.1| PREDICTED: fasciclin-like arabinogalactan protein 7 [Beta vulgaris subsp. vulgaris]	Bv3u_069300_ythe.t1	Bv3_073410_ythe.t1	1	257	257	1	257	256	1	99.6%	99.6%
Interval 3	BmChr3_scaffold601.g9552.t1	100	653	ref|XP_010693550.1| PREDICTED: fimbrin-5 [Beta vulgaris subsp. vulgaris]	Bv3u_069290_itpc.t1	Bv3_073400_itpc.t1	1	653	653	1	653	653	0	100.0%	100.0%
Interval 3	BmChr3_scaffold601.g9553.t1	100	579	ref|XP_010693549.1| PREDICTED: BTB/POZ domain-containing protein At2g04740 [Beta vulgaris subsp. vulgaris]	Bv3u_069280_gums.t1	Bv3_073390_gums.t1	1	579	579	1	579	579	0	100.0%	100.0%
Interval 3	BmChr3_scaffold601.g9554.t1	0	322	emb|CCA66009.1| hypothetical protein [Beta vulgaris subsp. vulgaris]	Bv3u_069271z4272_tisr.t1	no hit
Interval 3	BmChr3_scaffold601.g9555.t1	51.6	779	ref|XP_010693547.1| PREDICTED: uncharacterized protein LOC104906483 [Beta vulgaris subsp. vulgaris]	Bv3u_069270_ftiy.t1	Bv3_073380_ftiy.t1	1	756	934	1	756	754	2	96.8%	99.7%
Interval 3	BmChr3_scaffold601.g9556.t1	100	192	ref|XP_010693547.1| PREDICTED: uncharacterized protein LOC104906483 [Beta vulgaris subsp. vulgaris]	Bv3u_069270_ftiy.t1	Bv3_073380_ftiy.t1	7	192	934	751	934	183	1	95.3%	99.5%
Interval 3	BmChr3_scaffold601.g9557.t1	100	392	ref|XP_010693546.1| PREDICTED: TBC1 domain family member 2B [Beta vulgaris subsp. vulgaris]	Bv3u_069250_ngpq.t1	Bv3_073370_ngpq.t1	1	392	392	1	392	392	0	100.0%	100.0%
Interval 3	BmChr3_scaffold601.g9558.t1	88.9	229	ref|XP_010688962.1| PREDICTED: ABC transporter I family member 1 [Beta vulgaris subsp. vulgaris]	Bv9_208160_csak.t1	Bv3_073360_uzgt.t1	1	229	229	1	229	229	0	100.0%	100.0%
Interval 3	BmChr3_scaffold601.g9559.t1	96.3	1095	ref|XP_010693541.1| PREDICTED: LOW QUALITY PROTEIN: DNA mismatch repair protein MSH3 [Beta vulgaris subsp. vulgaris]	Bv3u_069230_madm.t1	Bv3_073350_madm.t1	140	981	889	1	842	830	12	75.8%	98.6%
Interval 3	BmChr3_scaffold601.g9560.t1	92	375	ref|XP_010693540.1| PREDICTED: V-type proton ATPase subunit C [Beta vulgaris subsp. vulgaris]	Bv3u_069220_xqtu.t1	Bv3_073340_xqtu.t1	1	375	375	1	375	374	1	99.7%	99.7%
Interval 3	BmChr3_scaffold601.g9561.t1	0	284	emb|CAN83015.1| hypothetical protein VITISV_041694 [Vitis vinifera]	Bv1u_023341z1770_wxuy.t1	Bv7_172380_yzmr.t1	73	284	243	1	243	178	29	62.7%	84.0%
Interval 3	BmChr3_scaffold601.g9562.t1	100	665	ref|XP_010693538.1| PREDICTED: flap endonuclease GEN-like 2 isoform X1 [Beta vulgaris subsp. vulgaris]	Bv3u_069210_janp.t1	Bv3_073330_janp.t1	1	662	665	1	662	641	21	96.4%	96.8%
Interval 3	BmChr3_scaffold601.g9563.t1	0	199	ref|XP_010693535.1| PREDICTED: uncharacterized protein LOC104906475 [Beta vulgaris subsp. vulgaris]	Bv3u_069200_qgpp.t1	Bv3_073290_qgpp.t1	1	199	199	1	199	194	5	97.5%	97.5%
not in interval	BmChr3_scaffold601.g9564.t1	0	921	ref|XP_010674616.1| PREDICTED: uncharacterized protein LOC104890737 [Beta vulgaris subsp. vulgaris]	Bv3_059831z3809_wpiw.t2	no hit
not in interval	BmChr3_scaffold601.g9565.t1	100	463	ref|XP_010693533.1| PREDICTED: protein ENDOSPERM DEFECTIVE 1-like [Beta vulgaris subsp. vulgaris]	Bv3u_069190_mmdz.t1	Bv3_073280_mmdz.t1	1	463	589	1	463	462	1	99.8%	99.8%
Interval 4	BmChr3_scaffold601.g9566.t1	100	495	gb|KNA23905.1| hypothetical protein SOVF_019490 [Spinacia oleracea]	Bv3u_069180_xscu.t1	Bv3_073270_xscu.t1	9	323	443	97	321	242	5	0.57	0.637
Interval 4	BmChr3_scaffold601.g9567.t1	90.9	178	ref|XP_010693529.1| PREDICTED: protein phosphatase inhibitor 2 isoform X1 [Beta vulgaris subsp. vulgaris]	Bv3u_069170_quon.t1	Bv3_073250_quon.t2	1	170	180	1	170	168	2	94.4%	98.8%
Interval 4	BmChr3_scaffold601.g9568.t1	0	130	gb|KMT19254.1| hypothetical protein BVRB_1g014360 [Beta vulgaris subsp. vulgaris]	Bv1_016771z1477_twam.t1	Bv1_015560_twam.t1	1	130	190	1	130	124	6	95.4%	95.4%
Interval 4	BmChr3_C17077772.g9569.t1	0	187	ref|XP_010687071.1| PREDICTED: uncharacterized protein LOC104901222 [Beta vulgaris subsp. vulgaris]	Bv3u_069141z4264_prqc.t1	Bv8_204340_aduu.t1	56	186	761	5	135	123	8	65.8%	93.9%
Interval 4	BmChr3_scaffold3841.g9570.t1	100	227	ref|XP_010693524.1| PREDICTED: membrane steroid-binding protein 2 [Beta vulgaris subsp. vulgaris]	Bv3u_069120_zsrp.t1	Bv3_073190_zsrp.t1	1	227	227	1	227	224	3	98.7%	98.7%
Interval 4	BmChr3_scaffold3841.g9571.t1	84.6	253	ref|XP_010693522.1| PREDICTED: uncharacterized protein LOC104906463 [Beta vulgaris subsp. vulgaris]	Bv3u_069100_jmmc.t1	Bv3_073110_jmmc.t1	1	241	331	1	241	238	3	94.1%	98.8%
Interval 4	BmChr3_scaffold3841.g9572.t1	100	155	ref|XP_010693521.1| PREDICTED: uncharacterized protein ycf20 [Beta vulgaris subsp. vulgaris]	Bv3u_069090_zxwn.t1	Bv3_073090_zxwn.t1	1	155	155	1	155	152	3	98.1%	98.1%
Interval 4	BmChr3_scaffold3841.g9573.t1	100	1163	ref|XP_010693575.1| PREDICTED: putative disease resistance protein RGA1 [Beta vulgaris subsp. vulgaris]	Bv3u_069081z4260_jumg.t1	no hit
Interval 4	BmChr3_scaffold3841.g9574.t1	100	778	ref|XP_010693519.1| PREDICTED: ankyrin-3-like [Beta vulgaris subsp. vulgaris]	Bv3u_069080_tftt.t1	Bv3_073080_tftt.t1	1	778	1647	1	778	767	11	98.6%	98.6%
Interval 4	BmChr3_scaffold3841.g9575.t1	100	522	ef|XP_010693517.1| PREDICTED: calcium-dependent protein kinase 26 isoform X1 [Beta vulgaris subsp. vulgaris]	Bv3u_069070_zfyr.t1	Bv3_073070_zfyr.t1	1	522	521	1	521	518	3	99.2%	99.4%
Interval 4	BmChr3_scaffold3841.g9576.t1	80	171	ref|XP_010693516.1| PREDICTED: uncharacterized protein LOC104906459 [Beta vulgaris subsp. vulgaris]	Bv3u_069060_fanw.t1	Bv3_073060_fanw.t1	1	171	171	1	171	168	3	98.2%	98.2%
partially interval 4	BmChr3_scaffold3841.g9577.t1	97.3	741	ref|XP_010693513.1| PREDICTED: ABC transporter B family member 28 isoform X2 [Beta vulgaris subsp. vulgaris]	Bv3u_069040_jqso.t1	Bv3_073040_jqso.t1	1	741	709	1	709	708	1	95.5%	99.9%
not in interval	BmChr3_scaffold3841.g9578.t1	100	342	ref|XP_010693511.1| PREDICTED: post-GPI attachment to proteins factor 3-like [Beta vulgaris subsp. vulgaris]	Bv3u_069030_tjjj.t1	Bv3_073020_tjjj.t1	1	342	480	1	342	339	3	99.1%	99.1%
not in interval	BmChr3_scaffold3841.g9579.t1	66.7	549	ref|XP_010693511.1| PREDICTED: post-GPI attachment to proteins factor 3-like [Beta vulgaris subsp. vulgaris]	Bv3u_069020_wzxk.t1	Bv3_073010_wzxk.t1	1	549	681	1	681	540	9	98.4%	98.4%
(a) Designaions/numbers of genetic intervals as in Supplementary Table 5. Genes that are outside the intervals but within the scaffolds studied are grayed out.
(b) Identification/transfer of gene designation of genes that lack expression evidence in the reference genotype KWS2320; these genes are excluded from BeetSet-2 but present in RefBeet-1.0
