# Supplementary material for: Crop wild relative populations of Beta vulgaris allow direct mapping of agronomically important genes
Source: Nat Commun. 2017 Jun 6;8:15708. doi: 10.1038/ncomms15708 (PMC5467160; doi:10.1038/ncomms15708)
Supplement: Supplementary Data 3 — Geographical positions and resistance tests results of 129 wild beet plants from the Brighton population. [file ncomms15708-s4.xlsx]

## Sheet: Tabelle1
Supplementary Data 3: Geographical positions and resistance tests results of 129 wild beet plants from the Brighton population.
CAU Seedcode	Latitude	Longitude	ELISA OD (Mean)	ELISA OD (SD)
121031	50.2004540059715	1.51163700968027	1.7429	0.4206
121032	50.2005039621144	1.51164798997342	0.3618	0,1768
121035	50.2005830034613	1.51171303354203	1,6060	0.5022
121037	50.2005939837545	1.51194403879344	0.4533	0.3565
121049	50.2012689784169	1.51286998763680	1.7576	0.3699
121050	50.2013460081070	1.51301499456167	1,6020	0.4553
121054	50.2014119736850	1.51313602924346	1.7071	0.3619
121059	50.2021029777824	1.51479698717594	1.6489	0.4216
121068	50.2023870404809	1.51438803412020	1.6584	0.3785
121073	50.2031010109931	1.51796199381351	1.6918	0,5040
121074	50.2030799724161	1.51791103184223	1.0846	0.5453
121075	50.2030420023947	1.51763602159917	0.8383	0,7180
121078	50.2030789665877	1.51752303354442	1,8830	0.4103
121079	50.2030860073864	1.51748699136078	1,4940	0.7173
121083	50.2032219618558	1.51749302633106	1.5131	0.4232
121087	50.2032620273530	1.51758396998047	1.7791	0.4381
121091	50.2033170126378	1.51775496080517	1.7776	0.4993
121093	50.2033699862658	1.51784003712236	0.8377	0.7993
121099	50.2034409809857	1.51811303570866	1.7579	0.3277
121105	50.2035159990191	1.51831101626157	1.5826	0.5044
121106	50.2035379596054	1.51830498129129	1.9186	0.3621
121107	50.2035589981824	1.51809501461684	1.4801	0.4501
121108	50.2035520412027	1.51806198991835	1.0651	0.7797
121112	50.2036210242658	1.51834798045456	0.8697	0.9531
121115	50.2036460023373	1.51844303123652	1.4092	0.5202
121116	50.2036449965089	1.51860103011131	1.4022	0.4081
121117	50.2035569865256	1.51847999542951	0.7231	0.6761
121118	50.2035389654338	1.51841101236641	0.9814	0.7361
121130	50.2036940306425	1.51876799762249	1.4397	0,4740
121131	50.2036910131573	1.51877202093601	1.4109	0.5308
121140	50.2038650214672	1.51885299012064	1.3648	0.3763
121141	50.2038950286805	1.51886799372732	1.5358	0.3854
121148	50.2040980383753	1.51934299618005	1.4625	0.6841
121150	50.2041220106184	1.51936696842312	0.9867	0.6662
121152	50.2040930092334	1.51943100616335	1.5273	0.6069
121156	50.2041650097817	1.51956997811794	1.5434	0.4397
121157	50.2041780017316	1.51956000365316	0.8316	0.7779
121158	50.2041589748114	1.51952496729791	1.7376	0.3433
121162	50.2041230164468	1.51945598423481	1.6371	0.6013
121165	50.2040889859199	1.51961498893797	1.9327	0.3106
121166	50.2040299773216	1.51976997032761	1,0570	0,6830
121168	50.2040159795433	1.51969000697135	1.9614	0.2065
121169	50.2040110342204	1.51966502889990	1,5290	0.6828
121173	50.2038869820535	1.51973996311426	1.1471	0.7454
121181	50.2052099816501	1.51983400806784	1.8002	0.2678
121182	50.2054020110517	1.52032996527850	1.8998	0.3394
121187	50.2058900054544	1.52259701862931	1,9090	0.3879
121188	50.2061070129275	1.52312398888170	1.7634	0.3278
121190	50.2063589729368	1.52374399825930	1.5766	0.6408
121191	50.2065919898450	1.52432100847363	0.8539	0.7824
121196	50.2073819842189	1.52615203522145	1,4550	0,4630
121197	50.2078180108219	1.52711796574294	1.7255	0.2401
121198	50.2077989839017	1.52719398960471	1,5880	0.3417
121200	50.2083319891244	1.52925702743232	1,6380	0.4201
121202	50.2167340088635	1.56756701879203	1.8262	0.4348
121204	50.2166100405156	1.56752997078001	1.8379	0.3281
121205	50.2166149858385	1.56752301380038	1.8815	0.2989
121208	50.2164890058338	1.56764597631990	1.4782	0.4097
121209	50.2164370380342	1.56768101267516	1.7664	0.2181
121212	50.2163350302726	1.56801201403141	1.6531	0.2005
121214	50.2163419872522	1.56816900707781	1,6710	0.2765
121219	50.2166790235787	1.56829699873924	1.3009	0.5383
121220	50.2166869863867	1.56826104037463	1.6484	0.2717
121224	50.2168039977550	1.56837101094424	1.5925	0.2818
121225	50.2167080249637	1.56894802115857	1.4096	0.4643
121226	50.2166599966585	1.56911498866975	1.3158	0.6979
121228	50.2165610063821	1.56925597228109	1.7581	0.1409
121232	50.2162139955908	1.56925697810947	1.5657	0.2253
121233	50.2168039977550	1.57160902395844	1.5053	0.3071
121234	50.2169619966298	1.57135496847331	1.5923	0.2182
121235	50.2170179877430	1.57123602926731	1.6627	0.2555
121236	50.2170579694211	1.57122203148901	1,5220	0.1942
121241	50.2168179955333	1.57105397433042	1.5523	0.3129
121242	50.2168409619480	1.57085800543427	1.5211	0.2345
121246	50.2169260382652	1.57025903463363	1.5751	0.3818
121248	50.2169719710946	1.57009600661695	1.6461	0.2609
121249	50.2170569635927	1.56986097805202	1.3826	0.5004
121253	50.2166849747300	1.56566097401082	1.4819	0.3465
121262	50.2125780098140	1.54072598554194	1.5385	0.3582
121264	50.2123889978975	1.54026003554463	1.7297	0.2172
121265	50.2123330067843	1.54012299142777	1.0664	0.4519
121266	50.2123220264911	1.54007999226450	1.2723	0.4304
121271	50.2122750040143	1.53993800282478	1.6081	0.3225
121272	50.2122139837592	1.53975402005016	1.2807	0.3538
121273	50.2122119721025	1.53974798507988	1.5667	0.4823
121275	50.2122050151228	1.53971496038138	1,5430	0.2919
121276	50.2121750079095	1.53967003338038	1.6995	0.1913
121277	50.2121299970895	1.53952200897038	1.6719	0.2896
121279	50.2120949607342	1.53943902812898	1.4307	0.2983
121280	50.2120790351182	1.53935302980244	1.1122	0.5048
121282	50.2120780292898	1.53931497596204	1.6535	0.2907
121283	50.2120519615709	1.53933702036738	1.4691	0.5335
121284	50.2120020054280	1.53926803730428	1.5676	0.1964
121287	50.2119740098714	1.53911003842949	1.5397	0.3478
121288	50.2119709923863	1.53908899985253	1,1020	0.5108
121289	50.2119549829512	1.53905304148793	1.3611	0.5133
121293	50.2118290029466	1.53875296935439	1.5855	0.2987
121302	50.2117689885199	1.53849002905190	1.5063	0.4952
121306	50.2116760332137	1.53834200464189	1.5911	0.3698
121319	50.2104419656097	1.53548201546073	1.3669	0.4789
121320	50.2104129642248	1.53549098409712	1.4273	0.3916
121321	50.2103330008685	1.53525000438094	1.5288	0.5071
121324	50.2099050208926	1.53410595841705	1.4877	0.4357
121326	50.2098750136792	1.53409296646714	1.3541	0.4482
121327	50.2098279912024	1.53393102809786	0.8668	0.4684
121328	50.2092219796031	1.53121797367930	0.6341	0.4928
121330	50.2092819940298	1.53108897618949	0,9500	0.6583
121333	50.2093489654362	1.53038799762725	1.5524	0.2891
121337	50.2093580178916	1.52964301407337	1.2738	0.5502
121338	50.2097030170261	1.52850500307977	1.2313	0.5185
121340	50.2098300028592	1.52908503077924	1.3957	0.3723
121347	50.2101530414074	1.52968198992312	1.1652	0,5290
121352	50.2108039800077	1.53198097832500	0.9556	0.6288
121353	50.2107980288565	1.53199195861816	1.5544	0.3804
121359	50.2107110247015	1.53227501548826	1.2376	0.3531
121362	50.2107120305299	1.53224701993167	1.5757	0.1938
121363	50.2107260283082	1.53222698718309	1.4542	0.3805
121364	50.2107159700244	1.53224601410329	1.5488	0.3037
121365	50.2107080072164	1.53219798579812	1.1262	0,3990
121367	50.2107260283082	1.53224199078977	1.5588	0.5145
121369	50.2106879744678	1.53239898383617	1.2759	0.2869
121371	50.2107100188732	1.53245899826288	1.1733	0.4864
121372	50.2107120305299	1.53252203017473	1,1280	0.4252
121373	50.2107139583677	1.53252496384084	1,4820	0.3783
121375	50.2106950152665	1.53253896161913	1.3576	0.3857
121377	50.2106820233166	1.53259302489459	1.6744	0.3133
121379	50.2106690313667	1.53259998187422	1.2955	0.4371
121380	50.2106889802962	1.53270802460610	1,3420	0,5570
121382	50.2106690313667	1.53269603848457	1.5809	0.2775
Control Rz1	-	-	0.6582	0.3368
Control Rz2	-	-	0.0612	0.0598
Control Sus	-	-	1.5761	0.4036
